# Supplementary material for: Exploring Genetic Diversity and Inter-/Intraspecific Polymorphism in Rheum sp. (Polygonaceae) Using the iPBS Retrotransposon Marker System
Source: Int J Mol Sci. 2025 Sep 13;26(18):8943. doi: 10.3390/ijms26188943 (PMC12470156; doi:10.3390/ijms26188943)
Supplement: Supplementary file 1 [file ijms-26-08943-s001.zip]

Archive with 1 entries (1 files):
- ijms-3734897-supplementary.pdf
